# Supplementary material for: Unveiling Glucosinolate Diversity in Brassica Germplasm and In Silico Analysis for Determining Optimal Antioxidant Potential
Source: Antioxidants (Basel). 2024 Mar 19;13(3):376. doi: 10.3390/antiox13030376 (PMC10968274; doi:10.3390/antiox13030376)
Supplement: Supplementary file 1 [file antioxidants-13-00376-s001.zip]

Archive with 1 entries (1 files):
- antioxidants-2907666-supplementary.pdf
